# Supplementary material for: PMP2 regulates myelin thickening and ATP production during remyelination
Source: Glia. Author manuscript; Available in PMC 2025 May 1. (PMC11027087; doi:10.1002/glia.24508)
Supplement: Table S1 [file NIHMS1961171-supplement-Table_S1.xlsx]

## Sheet: RT-PCR
FABP
FABP1	NM_017399	Forward: TGAAGGCAATAGGTCTGCCC	208
		Reverse: TCACCTTCCAGCTTGACGAC
FABP2	NM_007980	Forward: CACGTGGAAAGTAGACCGGAA	353
		Reverse: CTCCTTCATATGTGTAGGTCTGGA
FABP3	NM_010174	Forward: TGACCGGAAGGTCAAGTCAC	383
		Reverse: CCTTGGAGCACCCTTTGGAT
FABP4	NM_024406	Forward: ACTTCAGAGGCTCATAGCAC	444
		Reverse: GCCTTTCATAACACATTCCACCA
FABP5	NM_001272097	Forward: ACCGAGAGCACAGTGAAGAC	206
		Reverse: GCATTGTTCATGACACACACGAT
FABP6	NM_008375	Forward: GCAAGAAGTTCAAGGCTACCGT	200
		Reverse: TTTATTGGTGGGTCGTAGCCC
FABP7	NM_021272	Forward: TACATGAAAGCTCTGGGCGT	218
		Reverse: AGCTTGTCTCCATCCAACCG
FABP8 (PMP2)	NM_001030305.2	Forward: TGTCTCCAGTGAGCACTTCG	226
		Reverse: TGTCACGATGCTCTTGGCTT
FABP9	NM_011598	Forward: GAATGTGAGCCCCGGAAAGT	287
		Reverse: TTGTTCATGGTGCACTCCACT
FABP12	NM_001257161	Forward: AGTTAACTGTGCACCCGAGC	206
		Reverse: GCAACACTGAGCAGCCTACA
Positive control
GAPDH	NM_008084	Forward: TGATGACATCAAGAAGGTGGTGAAG	240
		Reverse: TCCTTGGAGGCCATGTAGGCCAT

## Sheet: RT-qPCR
FABP
FABP3	NM_010174.2	Forward: TGACCGGAAGGTCAAGTCAC	144
		Reversed: CTCACCACACTGCCATGAGT
FABP4	NM_024406.3	Forward: CGACAGGAAGGTGAAGAGCA	122
		Reversed: ATTCCACCACCAGCTTGTCA
FABP5	NM_001272098.1	Forward: GAGTACATGAAAGAGCTAGACGG	126
		Reversed: CACTCCACGATCATCTTCCCAT
FABP7	NM_021272.3	Forward: TCTGTGGTTCGGTTGGATGG	116
		Reversed: CCAAAGGTAAGAGTCACGACCA
FABP8 (PMP2)	NM_001030305.2	Forward: ACCATTAGAACGGAAAGTGCCT	108
		Reversed: TGTCACGATGCTCTTGGCTT
Positive control
RPS20	NM_026147	Forward: TGCTGAGGAACAAGTCGGTC	154
		Reverse: AGTCCGCACAAACCTTCTCC
